# Supplementary material for: Optimization of Molecular Methods for Detecting Duckweed-Associated Bacteria
Source: Plants (Basel). 2023 Feb 15;12(4):872. doi: 10.3390/plants12040872 (PMC9965182; doi:10.3390/plants12040872)
Supplement: Supplementary file 1 [file plants-12-00872-s001.zip]

Archive with 20 entries (19 files):
- Supplemental files for Acosta et al. Plants'23_final2/
- __MACOSX/._Supplemental files for Acosta et al. Plants'23_final2
- Supplemental files for Acosta et al. Plants'23_final2/FileS6.pptx
- __MACOSX/Supplemental files for Acosta et al. Plants'23_final2/._FileS6.pptx
- Supplemental files for Acosta et al. Plants'23_final2/.DS_Store
- __MACOSX/Supplemental files for Acosta et al. Plants'23_final2/._.DS_Store
- Supplemental files for Acosta et al. Plants'23_final2/FileS4.xlsx
- __MACOSX/Supplemental files for Acosta et al. Plants'23_final2/._FileS4.xlsx
- Supplemental files for Acosta et al. Plants'23_final2/FileS1_final.xlsx
- __MACOSX/Supplemental files for Acosta et al. Plants'23_final2/._FileS1_final.xlsx
- Supplemental files for Acosta et al. Plants'23_final2/Supplemental Figures 1-8_final.pdf
- __MACOSX/Supplemental files for Acosta et al. Plants'23_final2/._Supplemental Figures 1-8_final.pdf
- Supplemental files for Acosta et al. Plants'23_final2/FileS2_final2.xlsx
- __MACOSX/Supplemental files for Acosta et al. Plants'23_final2/._FileS2_final2.xlsx
- Supplemental files for Acosta et al. Plants'23_final2/Supplementary Material Information_final.docx
- __MACOSX/Supplemental files for Acosta et al. Plants'23_final2/._Supplementary Material Information_final.docx
- Supplemental files for Acosta et al. Plants'23_final2/FileS3.docx
- __MACOSX/Supplemental files for Acosta et al. Plants'23_final2/._FileS3.docx
- Supplemental files for Acosta et al. Plants'23_final2/FileS5.pptx
- __MACOSX/Supplemental files for Acosta et al. Plants'23_final2/._FileS5.pptx
