# Supplementary material for: Optimization of Molecular Methods for Detecting Duckweed-Associated Bacteria
Source: Plants (Basel). 2023 Feb 15;12(4):872. doi: 10.3390/plants12040872 (PMC9965182; doi:10.3390/plants12040872)
Supplement: Supplementary file 1 [file plants-12-00872-s001.zip › Supplemental files for Acosta et al. Plants'23_final2/FileS4.xlsx]

## Sheet: G2-6
Primer_pair	Unique_sequence	Amplicon_length	Nontargets_organisms	Organisms_amplified	For_pr_seq_(5'->3')	Template_strand	Length	Start	Stop	Tm	GC%	Self_complementarity	Self_3'_complementarity	Rev_pr_seq_(5'->3')	Template_strand	Length	Start	Stop	Tm	GC%	Self_complementarity	Self_3'_complementarity	Total_prpair_complementarity	Ref_amplicons	Nonref_amplicons	SMS_notes
pr1	Ga0136732_106:247227-247445	139	0	0	AACGGAACGGAGCTGTCATATT	Plus	22	43	64	60.09	45.45	4	2	CAGCTCCTCATTCCACTGACAT	Minus	22	181	160	60.09	50	4	3	13	1	0
pr10	Ga0136732_106:247227-247445	146	0	0	ATTAAAGAACGGAACGGAGCTGT	Plus	23	36	58	60.56	43.48	4	2	CAGCTCCTCATTCCACTGACA	Minus	21	181	161	59.72	52.38	4	3	13	1	0
pr12	Ga0136732_106:247227-247445	132	0	0	AAGCCCACTTTTATTTCACCCTC	Plus	23	3	25	59.17	43.48	3	0	GCTGATCGTCACAGCTCTCTAAT	Minus	23	134	112	60.24	47.83	4	2	9	1	0
pr13	Ga0136732_106:247227-247445	186	0	0	AAGCCCACTTTTATTTCACCCT	Plus	22	3	24	58.14	40.91	3	0	CAAAACACAGCTCCTCATTCCAC	Minus	23	188	166	60.3	47.83	4	0	7	1	0	both::tm greater than 58
pr14	Ga0136732_106:247227-247445	111	0	0	CGGAACGGAGCTGTCATATTG	Plus	21	45	65	59.14	52.38	4	2	CGTCAGCTCCATAAGAAAAGAGC	Minus	23	155	133	59.69	47.83	4	2	12	1	0
pr15	Ga0136732_106:247227-247445	141	0	0	GAACGGAACGGAGCTGTCATATT	Plus	23	42	64	60.98	47.83	4	2	ACAGCTCCTCATTCCACTGACA	Minus	22	182	161	61.35	50	4	3	13	1	0
pr16	Ga0136732_106:247227-247445	183	0	0	GCCCACTTTTATTTCACCCTCAAA	Plus	24	5	28	59.96	41.67	3	3	AAAACACAGCTCCTCATTCCACT	Minus	23	187	165	60.44	43.48	4	1	11	1	0
pr17	Ga0136732_106:247227-247445	107	0	0	GCAAGAATTAAAGAACGGAACGGA	Plus	24	30	53	60.08	41.67	4	0	GAGCTGATCGTCACAGCTCTC	Minus	21	136	116	60.53	57.14	7	2	13	1	0
pr18	Ga0136732_106:247227-247445	162	0	0	AAGAATTAAAGAACGGAACGGAGC	Plus	24	32	55	59.85	41.67	4	2	ACTTTCAAAACACAGCTCCTCA	Minus	22	193	172	58.38	40.91	5	1	12	1	0
pr2	Ga0136732_106:247227-247445	100	0	0	GAACGGAACGGAGCTGTCATA	Plus	21	42	62	60.14	52.38	4	2	GAAAAGAGCTGATCGTCACAGC	Minus	22	141	120	59.91	50	4	3	13	1	0
pr20	Ga0136732_106:247227-247445	114	0	0	AACGGAACGGAGCTGTCATATTG	Plus	23	43	65	61.23	47.83	4	2	CCGTCAGCTCCATAAGAAAAGAG	Minus	23	156	134	59.13	47.83	4	0	10	1	0
pr21	Ga0136732_106:247227-247445	108	0	0	GGGGGAGTTAGTTCATTAGAGAGC	Plus	24	98	121	60.2	50	2	2	GGCAGATCATGGACTTTCAAAACA	Minus	24	205	182	60.02	41.67	5	0	9	1	0
pr22	Ga0136732_106:247227-247445	107	0	0	TTAAAGAACGGAACGGAGCTG	Plus	21	37	57	58.59	47.62	4	2	AAGAAAAGAGCTGATCGTCACA	Minus	22	143	122	58	40.91	4	1	11	1	0
pr3	Ga0136732_106:247227-247445	142	0	0	ACGGAACGGAGCTGTCATATTG	Plus	22	44	65	60.74	50	4	2	AACACAGCTCCTCATTCCACTG	Minus	22	185	164	60.55	50	4	3	13	1	0
pr4	Ga0136732_106:247227-247445	132	0	0	AGCCCACTTTTATTTCACCCTCA	Plus	23	4	26	60.18	43.48	2	1	AGCTGATCGTCACAGCTCTCTA	Minus	22	135	114	60.68	50	5	2	10	1	0
pr5	Ga0136732_106:247227-247445	148	0	0	ATTAAAGAACGGAACGGAGCTG	Plus	22	36	57	59	45.45	4	2	CACAGCTCCTCATTCCACTGAC	Minus	22	183	162	60.93	54.55	4	2	12	1	0
pr7	Ga0136732_106:247227-247445	144	0	0	AGAACGGAACGGAGCTGTCATA	Plus	22	41	62	61.46	50	4	2	ACACAGCTCCTCATTCCACTG	Minus	21	184	164	60	52.38	4	3	13	1	0
pr8	Ga0136732_106:247227-247445	163	0	0	AGAATTAAAGAACGGAACGGAGC	Plus	23	33	55	59.32	43.48	4	2	GGACTTTCAAAACACAGCTCCTC	Minus	23	195	173	60	47.83	5	0	11	1	0
pr9	Ga0136732_106:247227-247445	143	0	0	GAACGGAGCTGTCATATTGGC	Plus	21	47	67	59.4	52.38	4	2	TCAAAACACAGCTCCTCATTCC	Minus	22	189	168	58.85	45.45	4	0	10	1	0

## Sheet: DAB 1A
Primer_pair	Unique_sequence	Amplicon_length	Nontargets_organisms	Organisms_amplified	For_pr_seq_(5'->3')	Template_strand	Length	Start	Stop	Tm	GC%	Self_complementarity	Self_3'_complementarity	Rev_pr_seq_(5'->3')	Template_strand	Length	Start	Stop	Tm	GC%	Self_complementarity	Self_3'_complementarity	Total_prpair_complementarity	Ref_amplicons	Nonref_amplicons	SMS_notes
pr1	Ga0066385_101:855398-855596	100	0	0	TCCATGAGGCGACACCCTATTA	Plus	22	18	39	60.69	50	4	3	GAACGCCAGTAACAGATCTCCG	Minus	22	117	96	61.05	54.55	6	2	15	1	0
pr10	Ga0066385_101:855398-855596	131	0	0	GTCTCACTAGCGATTCGAGCAG	Plus	22	61	82	60.85	54.55	6	1	CTCGTCTCCATTGATCGCCG	Minus	20	191	172	60.94	60	4	3	14	1	7
pr11	Ga0066385_101:855398-855596	122	0	0	TCCATGAGGCGACACCCTATT	Plus	21	18	38	60.97	52.38	4	1	CGATACTACACAAAGTCGCGG	Minus	21	139	119	59.16	52.38	4	2	11	1	0	Both::Tm greater than 58, Rev::more than 3 G/C in last 5bps
pr12	Ga0066385_101:855398-855596	129	0	0	TCTCACTAGCGATTCGAGCAGA	Plus	22	62	83	61	50	6	0	TCGTCTCCATTGATCGCCG	Minus	19	190	172	59.93	57.89	4	3	13	1	6
pr13	Ga0066385_101:855398-855596	128	0	0	GTCTCACTAGCGATTCGAGCA	Plus	21	61	81	59.94	52.38	6	2	GTCTCCATTGATCGCCGGT	Minus	19	188	170	59.86	57.89	4	3	15	1	16
pr14	Ga0066385_101:855398-855596	128	0	0	TCCATGAGGCGACACCCTAT	Plus	20	18	37	60.4	55	4	3	TGGTAGCGATACTACACAAAGTCG	Minus	24	145	122	60.44	45.83	6	2	15	1	2
pr15	Ga0066385_101:855398-855596	123	0	0	CCATGAGGCGACACCCTATT	Plus	20	19	38	59.53	55	4	1	AGCGATACTACACAAAGTCGC	Minus	21	141	121	58.47	47.62	4	2	11	1	0	Both::Tm greater than 58, For::There are more than 3 self-annealing bases in a row, Rev::There are more than 3 G's or C's in the last 5 bases
pr16	Ga0066385_101:855398-855596	108	0	0	CGTGAACGCGTAGTCTCACT	Plus	20	49	68	60.11	55	6	3	CCGGAGTACGTTGGTAGCGAT	Minus	21	156	136	61.94	57.14	4	2	15	1	6
pr17	Ga0066385_101:855398-855596	101	0	0	AAGGGAAGTCCATGAGGCGA	Plus	20	10	29	60.91	55	4	1	AGTAACAGATCTCCGAAGCCGC	Minus	22	110	89	62.41	54.55	6	3	14	1	2
pr18	Ga0066385_101:855398-855596	100	0	0	TCCATGAGGCGACACCCTA	Plus	19	18	36	60	57.89	4	2	GAACGCCAGTAACAGATCTCC	Minus	21	117	97	58.46	52.38	6	2	14	1	8
pr19	Ga0066385_101:855398-855596	101	0	0	CACGTGAACGCGTAGTCTCA	Plus	20	47	66	60.39	55	6	2	GTTGGTAGCGATACTACACAAAGT	Minus	24	147	124	58.83	41.67	6	1	15	1	0
pr2	Ga0066385_101:855398-855596	131	0	0	TCACTAGCGATTCGAGCAGAAA	Plus	22	64	85	59.84	45.45	6	0	CCCCTCGTCTCCATTGATCG	Minus	20	194	175	59.97	60	4	2	12	1	0	Both::Tm greater than 58,For::There are more than 3 self-annealing bases in a row
pr20	Ga0066385_101:855398-855596	111	0	0	GTCGAAGGGAAGTCCATGAGGC	Plus	22	6	27	62.94	59.09	4	2	AACGCCAGTAACAGATCTCCGAA	Minus	23	116	94	61.93	47.83	6	2	14	1	0
pr21	Ga0066385_101:855398-855596	100	0	0	ACGTGAACGCGTAGTCTCACT	Plus	21	48	68	61.74	52.38	6	3	GTTGGTAGCGATACTACACAAAGTC	Minus	25	147	123	59.71	44	6	1	16	1	0
pr22	Ga0066385_101:855398-855596	125	0	0	TGAGGCGACACCCTATTAGC	Plus	20	22	41	59.25	55	5	3	TTGGTAGCGATACTACACAAAGTC	Minus	24	146	123	58.6	41.67	6	1	15	1	0
pr23	Ga0066385_101:855398-855596	102	0	0	AGTCCATGAGGCGACACCCTAT	Plus	22	16	37	62.96	54.55	4	3	GAACGCCAGTAACAGATCTCCGA	Minus	23	117	95	62.28	52.17	6	3	16	1	0
pr3	Ga0066385_101:855398-855596	124	0	0	CATGAGGCGACACCCTATTAGC	Plus	22	20	41	60.87	54.55	5	3	GTAGCGATACTACACAAAGTCGC	Minus	23	143	121	59.52	47.83	6	2	16	1	0
pr4	Ga0066385_101:855398-855596	133	0	0	CTCACTAGCGATTCGAGCAGAA	Plus	22	63	84	60.22	50	6	2	TCCCCTCGTCTCCATTGATCG	Minus	21	195	175	61.36	57.14	4	2	14	1	1
pr5	Ga0066385_101:855398-855596	122	0	0	ATGAGGCGACACCCTATTAGC	Plus	21	21	41	59.66	52.38	5	3	TAGCGATACTACACAAAGTCGC	Minus	22	142	121	58.31	45.45	4	2	14	1	0
pr6	Ga0066385_101:855398-855596	134	0	0	TAGTCTCACTAGCGATTCGAGC	Plus	22	59	80	59.46	50	6	2	CCTCGTCTCCATTGATCGCC	Minus	20	192	173	60.6	60	4	1	13	1	3
pr7	Ga0066385_101:855398-855596	101	0	0	CGCGTAGTCTCACTAGCGATT	Plus	21	55	75	60	52.38	7	2	CGGAGTACGTTGGTAGCGAT	Minus	20	155	136	59.62	55	4	2	15	1	5
pr8	Ga0066385_101:855398-855596	101	0	0	CTTCGGAGATCTGTTACTGGCG	Plus	22	93	114	60.8	54.55	6	2	CCCTCGTCTCCATTGATCGC	Minus	20	193	174	60.6	60	4	2	14	1	3
pr9	Ga0066385_101:855398-855596	108	0	0	CGGCTTCGGAGATCTGTTACTG	Plus	22	90	111	60.8	54.55	6	3	CGTCCCCTCGTCTCCATTGAT	Minus	21	197	177	61.64	57.14	4	2	15	1	0

## Sheet: Sp7
Primer_pair	Unique_sequence	Amplicon_length	Templates_found	Templates_amplified	For_pr_seq_(5'->3')	Template_strand	Length	Start	Stop	Tm	GC%	Self_complementarity	Self_3'_complementarity	Rev_pr_seq_(5'->3')	Template_strand	Length	Start	Stop	Tm	GC%	Self_complementarity	Self_3'_complementarity	Total_prpair_complementarity	Ref_amplicons	Nonref_amplicons	SMS_notes
pr1	Ga0060187_unitig_3_quiver.2:632701-632926	105	1	1	GCGTTTGCAAGTTCTATCCTGA	Plus	22	121	142	59.26	45.45	6	2	CTGCATTTCTGCCTCCTTCACA	Minus	22	225	204	61.14	50	4	0	12	1	0
pr10	Ga0060187_unitig_3_quiver.2:632701-632926	143	1	1	TGCCAGAATCGTCCGGTTG	Plus	19	60	78	60.38	57.89	4	2	AAGACTGTTTCTTGTGGTGCCT	Minus	22	202	181	60.36	45.45	4	0	10	1	0	both::Tm greater than 58,Rev::There are more than 3 hairpin bases in a row
pr11	Ga0060187_unitig_3_quiver.2:632701-632926	199	1	1	ATTTTGGCACGTGACACCCC	Plus	20	3	22	61.46	55	8	1	AGACTGTTTCTTGTGGTGCCTA	Minus	22	201	180	59.56	45.45	3	2	14	1	0
pr12	Ga0060187_unitig_3_quiver.2:632701-632926	104	1	1	GGCGTTTGCAAGTTCTATCCTGA	Plus	23	120	142	61.42	47.83	6	2	GCATTTCTGCCTCCTTCACATAA	Minus	23	223	201	59.3	43.48	3	1	12	1	0
pr13	Ga0060187_unitig_3_quiver.2:632701-632926	100	1	1	CGGGCGTTTGCAAGTTCTAT	Plus	20	118	137	59.2	50	6	2	CTGCCTCCTTCACATAAGACTG	Minus	22	217	196	58.47	50	3	1	12	1	1
pr14	Ga0060187_unitig_3_quiver.2:632701-632926	106	1	1	CGGGCGTTTGCAAGTTCTATCC	Plus	22	118	139	62.38	54.55	6	0	GCATTTCTGCCTCCTTCACATAAG	Minus	24	223	200	60.2	45.83	3	2	11	1	0
pr15	Ga0060187_unitig_3_quiver.2:632701-632926	200	1	1	CATTTTGGCACGTGACACCCC	Plus	21	2	22	62.61	57.14	8	1	AGACTGTTTCTTGTGGTGCCTAT	Minus	23	201	179	59.93	43.48	3	2	14	1	0
pr16	Ga0060187_unitig_3_quiver.2:632701-632926	144	1	1	GTGCCAGAATCGTCCGGTTG	Plus	20	59	78	61.64	60	4	2	AAGACTGTTTCTTGTGGTGCCTA	Minus	23	202	180	60.12	43.48	4	2	12	1	0
pr17	Ga0060187_unitig_3_quiver.2:632701-632926	137	1	1	ATTTTGGCACGTGACACCC	Plus	19	3	21	58.96	52.63	8	2	GGATAGAACTTGCAAACGCCC	Minus	21	139	119	59.87	52.38	6	0	16	1	2
pr18	Ga0060187_unitig_3_quiver.2:632701-632926	200	1	1	TTTTGGCACGTGACACCCC	Plus	19	4	22	61.12	57.89	8	1	TAAGACTGTTTCTTGTGGTGCCT	Minus	23	203	181	60.12	43.48	4	0	13	1	0
pr19	Ga0060187_unitig_3_quiver.2:632701-632926	101	1	1	GGGCGTTTGCAAGTTCTATCCTG	Plus	23	119	141	62.27	52.17	6	2	TTCTGCCTCCTTCACATAAGACTG	Minus	24	219	196	60.32	45.83	3	1	12	1	0
pr2	Ga0060187_unitig_3_quiver.2:632701-632926	100	1	1	CGGGCGTTTGCAAGTTCTATC	Plus	21	118	138	60.2	52.38	6	1	CTGCCTCCTTCACATAAGACTGT	Minus	23	217	195	60.06	47.83	3	3	13	1	0
pr20	Ga0060187_unitig_3_quiver.2:632701-632926	140	1	1	TTTTGGCACGTGACACCC	Plus	18	4	21	58.48	55.56	8	2	CTCAGGATAGAACTTGCAAACGC	Minus	23	143	121	60.18	47.83	6	2	18	1	0
pr21	Ga0060187_unitig_3_quiver.2:632701-632926	105	1	1	GGCGTTTGCAAGTTCTATCCTGAG	Plus	24	120	143	62.2	50	6	3	TGCATTTCTGCCTCCTTCACATAA	Minus	24	224	201	60.81	41.67	4	1	14	1	0
pr22	Ga0060187_unitig_3_quiver.2:632701-632926	102	1	1	GGGCGTTTGCAAGTTCTATC	Plus	20	119	138	57.46	50	6	1	TTTCTGCCTCCTTCACATAAGA	Minus	22	220	199	57.09	40.91	3	2	12	1	0
pr23	Ga0060187_unitig_3_quiver.2:632701-632926	100	1	1	CGGGCGTTTGCAAGTTCT	Plus	18	118	135	58.97	55.56	6	2	CTGCCTCCTTCACATAAGACTGTT	Minus	24	217	194	60.56	45.83	3	3	14	1	0
pr24	Ga0060187_unitig_3_quiver.2:632701-632926	101	1	1	GCGTTTGCAAGTTCTATCCTGAGAA	Plus	25	121	145	61.82	44	6	3	ATTTCTGCCTCCTTCACATAAGACT	Minus	25	221	197	60.05	40	3	3	15	1	0
pr3	Ga0060187_unitig_3_quiver.2:632701-632926	100	1	1	GGGCGTTTGCAAGTTCTATCC	Plus	21	119	139	59.87	52.38	6	0	TCTGCCTCCTTCACATAAGACTG	Minus	23	218	196	59.8	47.83	3	1	10	1	0	both::Tm greater than 58
pr4	Ga0060187_unitig_3_quiver.2:632701-632926	104	1	1	GCGTTTGCAAGTTCTATCCTGAG	Plus	23	121	143	60.18	47.83	6	3	TGCATTTCTGCCTCCTTCACA	Minus	21	224	204	60.2	47.62	4	0	13	1	0
pr5	Ga0060187_unitig_3_quiver.2:632701-632926	140	1	1	CATTTTGGCACGTGACACCC	Plus	20	2	21	60.32	55	8	2	CAGGATAGAACTTGCAAACGCC	Minus	22	141	120	60.16	50	6	1	17	1	0
pr6	Ga0060187_unitig_3_quiver.2:632701-632926	105	1	1	GGGCGTTTGCAAGTTCTATCCT	Plus	22	119	140	61.2	50	6	0	GCATTTCTGCCTCCTTCACATA	Minus	22	223	202	58.72	45.45	3	2	11	1	0
pr7	Ga0060187_unitig_3_quiver.2:632701-632926	105	1	1	GGCGTTTGCAAGTTCTATCCT	Plus	21	120	140	58.92	47.62	6	0	TGCATTTCTGCCTCCTTCACATA	Minus	23	224	202	60.31	43.48	4	2	12	1	0
pr8	Ga0060187_unitig_3_quiver.2:632701-632926	142	1	1	ACATTTTGGCACGTGACACCC	Plus	21	1	21	61.96	52.38	8	2	TCAGGATAGAACTTGCAAACGC	Minus	22	142	121	59.26	45.45	6	2	18	1	0
pr9	Ga0060187_unitig_3_quiver.2:632701-632926	104	1	1	CGTTTGCAAGTTCTATCCTGAGA	Plus	23	122	144	58.75	43.48	6	2	CTGCATTTCTGCCTCCTTCAC	Minus	21	225	205	59.53	52.38	4	0	12	1	0

## Sheet: Sp245
Primer_pair	Unique_sequence	Amplicon_length	Templates_found	Templates_amplified	For_pr_seq_(5'->3')	Template_strand	Length	Start	Stop	Tm	GC%	Self_complementarity	Self_3'_complementarity	Rev_pr_seq_(5'->3')	Template_strand	Length	Start	Stop	Tm	GC%	Self_complementarity	Self_3'_complementarity	Total_prpair_complementarity	Ref_amplicons	Nonref_amplicons	SMS_notes
pr1	HE577333.1:86332-86486	100	2	2	TGGAAGGCTGCATCAACCAG	Plus	20	49	68	60.61	55	4	3	CAGAATGACCCATTTTGAAGAGTC	Minus	24	148	125	58.05	41.67	7	3	17	1	0	Both::tm greater than 58, Rev::self-annealing, hairpin formation
