# Supplementary material for: Optimization of Molecular Methods for Detecting Duckweed-Associated Bacteria
Source: Plants (Basel). 2023 Feb 15;12(4):872. doi: 10.3390/plants12040872 (PMC9965182; doi:10.3390/plants12040872)
Supplement: Supplementary file 1 [file plants-12-00872-s001.zip › Supplemental files for Acosta et al. Plants'23_final2/FileS1_final.xlsx]

## Sheet: A) 16S & Morphology
isolate_id	domain	phylum	class	order	family	genus	GenBank accession	chemical treatment	culture media	replicate	host id	host genus	host species	host tissue origin	date of isolation	notes	date of colony morphology	media	shape	margin	pigmentation	appearance	optical property	relative size
1A	Bacteria	Actinobacteria	Actinobacteria	Micrococcales	Microbacteriaceae	Microbacterium	MH217542	n/a	LB	1	5576	Lemna	minor	RDSC	n/a	isolated by Eric Lam	14-03-31	LB	circular	entire	none	shiny	opaque	punctiform
3D	Bacteria	Firmicutes	Bacilli	Bacillales	Bacillaceae 1	Bacillus	MH217512	n/a	LB	4	9509	Spirodela	polyrhiza	RDSC	n/a	isolated by Eric Lam	14-03-17	LB	circular	entire	none	glistening	translucent	large
37A	Bacteria	Proteobacteria	Alphaproteobacteria	Rhodospirillales	Azospirillaceae	Niveispirillum	MH217518	sst (surface sterilized tissue)	LB	A	SG001	Lemna	japonica/minor	North America, USA, New Jersey, Piscataway, Johnson Park	2015-08-06	isolated by Jenny Xu	15-08-17	LB	circular	entire	none (tan)	shiny	translucent	punctiform
G2-6	Bacteria	Firmicutes	Bacilli	Bacillales	Bacillaceae 1	Peribacillus	MH217551	sst (surface sterilized tissue)	LB	6	n/a	Ulva	fasciata	South America, Brazil, Rio De Janeiro, Grumari beach	2015-01-30	isolated by Eric Lam

## Sheet: B) Genomes
Genus	Species	Strain	Isolate_ID	Sequencing_Method	Raw_Reads	Clean_Reads	Size_(bp)	GC_(%)	Scaffolds	Coverage	JGI_Proposal_ID	JGI_Project_ID	IMG_Genome_ID	Gold_Project_ID	NCBI_Taxon_ID	NCBI_Assembly_Accession	NCBI_Bioproject_Accession	NCBI_Biosample_Accession	NCBI_GenBank_ID
Bacillus	sp.	RU9509.4	DAB_03D	Illumina MiSeq	13073066	10000000	3706009	41.18	44	302.0 X	1779	1055651	2606217744	Gp0110369	1761768	GCA_900119345.1	PRJNA303305	SAMN04487921	FPJL00000000
Bacillus	simplex	RUG2-6	SAB_G2-6	Illumina HiSeq 2500-1TB	7348654	7348654	6078955	40	32	182.4 X	1779	1115837	2708742464	Gp0155195	1478	GCA_900156045.1	PRJNA345767	SAMN05878482	FTMX00000000
Microbacterium	sp.	RU370.1	DAB_01A	Illumina MiSeq	11954294	11954294	3389976	70.7	10	302.0 X	1779	1055648	2608642165	Gp0110630	1761809	GCA_900104435.1	PRJNA303321	SAMN04487848	FNJG00000000
