# Supplementary material for: Optimization of Molecular Methods for Detecting Duckweed-Associated Bacteria
Source: Plants (Basel). 2023 Feb 15;12(4):872. doi: 10.3390/plants12040872 (PMC9965182; doi:10.3390/plants12040872)
Supplement: Supplementary file 1 [file plants-12-00872-s001.zip › Supplemental files for Acosta et al. Plants'23_final2/FileS2_final2.xlsx]

## Sheet: Sheet1
forward primer name	forward primer sequence (5'-3')	reverse primer name	reverse primer sequence (5'-3')	product size (bp)	organism detected	experimental use	design	reference
16S-e9f	GAGTTTGATCCTGGCTCAG	16S-e926r	CCGTCAATTCCTTTGAGTTT	918	bacteria	endpoint PCR	see reference	[32]
16S-e1390f	TGYACACACCGCCCGTCA	23S-e130r	GGGTTBCCCCATTCRG	variable	bacteria	endpoint PCR	see reference	[32, 59, 86, 60]
16S-e1390f	TGYACACACCGCCCGTCA	23S-e205r	ACTDAGATGTTTCASTTC	variable	bacteria	endpoint PCR	see reference	[32, 60]
16S-e1390f	TGYACACACCGCCCGTCA	23S-e474r	CCTTTCCCTCACGGTACT	variable	bacteria	endpoint PCR	see reference	[32, 60]
LmLFY-F	CACCCGTTCATCGTCACAGA	LmLFY-R	AGAAGATGTACGCTACGCCG	1100	Lemna minor	endpoint PCR	Panseq	this study
qLFY-F	AGGTGACGAACCAGGTGTTYAGGT	qLFY-R	TCCTCGTCCAGACAGTGCAGC	112	Lemna minor & Spirodela polyrhiza	real-time PCR	Panseq	this study
SpLFY-F	CCGGCTCTTCATTCCTGGTT	SpLFY-R	CTTCGCGTACCTGAACACCT	560	Spirodela polyrhiza	endpoint PCR	Panseq	this study
BsRUG2.6-F	AATTGAGGCTAACGGCGGAA	BsRUG2.6-R	CTGTGCGACTTCCCTTCCTT	535	Bacillus simplex RUG2-6 (G2-6)	endpoint PCR	Panseq	this study
AmRU370.1-F	ACCGACGTTCTGGGTGCTC	AmRU370.1-R	ACGGAAAGCGACCCCTCA	449	Microbacterium sp. RU370.1 (DAB 1A)	endpoint PCR	Panseq	this study
BsRU9509.4-F	GTTCAGATGGGATTCTCTTAACAAC	BsRU9509.4-R	ACAGTCCAAACCCACTCAATCT	527	Bacillus sp. RU9509.4 (DAB 3D)	endpoint PCR	Panseq	this study
AbSp7-F	AACCACCCTTCTGCTGCTC	AbSp7-R	CGTGTGTTCGACCAGGATCT	562	Azospirillum brasilense Sp7	endpoint PCR	Panseq	this study
AbSp245-F2	AGCCTTCCTGCATGTCTTCC	AbSp245-R2	CTACGTCGTGACCTCCCATG	547	Azospirillum baldaniorum Sp245	endpoint PCR	Panseq	this study
uG2.6-pr13-F	AAGCCCACTTTTATTTCACCCT	uG2.6-pr13-R	CAAAACACAGCTCCTCATTCCAC	186	Bacillus simplex RUG2-6 (G2-6)	real-time PCR	UniAmp	this study
uDAB1A-pr11-F	TCCATGAGGCGACACCCTATT	uDAB1A.pr11-R	CGATACTACACAAAGTCGCGG	122	Microbacterium sp. RU370.1 (DAB 1A)	real-time PCR	UniAmp	this study
uSp7-pr3-F	GGGCGTTTGCAAGTTCTATCC	uSp7-pr3-R	TCTGCCTCCTTCACATAAGACTG	100	Azospirillum brasilense Sp7	real-time PCR	UniAmp	this study
uSp245-pr1-F	TGGAAGGCTGCATCAACCAG	uSp245-pr1-R	CAGAATGACCCATTTTGAAGAGTC	100	Azospirillum baldaniorum Sp245	real-time PCR	UniAmp	this study
